# Supplementary material for: Polyclonal Multidrug ESBL-Producing Klebsiella pneumoniae and Emergence of Susceptible Hypervirulent Klebsiella pneumoniae ST23 Isolates in Mozambique
Source: Antibiotics (Basel). 2023 Sep 12;12(9):1439. doi: 10.3390/antibiotics12091439 (PMC10525843; doi:10.3390/antibiotics12091439)
Supplement: Supplementary file 1 [file antibiotics-12-01439-s001.zip]

Archive with 1 entries (1 files):
- antibiotics-2569844-supplementary.xlsx
