# Supplementary material for: Polyclonal Multidrug ESBL-Producing Klebsiella pneumoniae and Emergence of Susceptible Hypervirulent Klebsiella pneumoniae ST23 Isolates in Mozambique
Source: Antibiotics (Basel). 2023 Sep 12;12(9):1439. doi: 10.3390/antibiotics12091439 (PMC10525843; doi:10.3390/antibiotics12091439)
Supplement: Supplementary file 1 [file antibiotics-12-01439-s001.zip › antibiotics-2569844-supplementary.xlsx]

## Sheet: Table S1a
Table S1a. Date, ward, source and MIC values (mg/L) of antimicrobial agents for the 36 Klebsiella isolates from Hospital Central of Maputo
Isolate	Date	Wards	Source	Species	AMC	TZP	CTX	CAZ	ETP	MEM	AMK	GEN	CIP	TGC	FOF	CST	SXT
SSM1	2017-03-03	NA	Blood	Klebsiella pneumoniae	≥ 32 (R)	16 (R)	≥ 64 (R)	8 (R)	≤ 0,12 (S)	≤ 0,25 (S)	4 (S)	≥ 16 (R)	≤ 0,12 (S)	≤ 0,5 (S)	≤ 0,16 (S)	≤ 0,5 (S)	≥ 320 (R)
SSM56P*	2017-09-03	Medicine	Pus	Klebsiella pneumoniae	≥ 32 (R)	64 (R)	≥ 64 (R)	32 (R)	≤ 0,12 (S)	≤ 0,25 (S)	4 (S)	≥ 16 (R)	≥ 4 (R)	≤ 0,5 (S)	≤ 0,16 (S)	≤ 0,5 (S)	≥ 320 (R)
SSM35*	2018-05-01	Medicine	Blood	Klebsiella pneumoniae	≥ 32 (R)	16 (R)	≥ 64 (R)	32 (R)	≤ 0,12 (S)	≤ 0,25 (S)	4 (S)	≥ 16 (R)	≥ 4 (R)	≤ 0,5 (S)	64 (R)	≤ 0,5 (S)	≥ 320 (R)
SSM37*	2018-05-09	NA	Blood	Klebsiella pneumoniae	≥ 32 (R)	≥ 128 (R)	≥ 64 (R)	32 (R)	≤ 0,12 (S)	≤ 0,25 (S)	4 (S)	≥ 16 (R)	≥ 4 (R)	≤ 0,5 (S)	≤ 0,16 (S)	≤ 0,5 (S)	≥ 320 (R)
SSM25L*	2018-05-16	Pediatric	LCR	Klebsiella pneumoniae	≤ 2 (S)	≤ 4 (S)	≤ 0,25 (S)	≤ 0,12 (S)	≤ 0,12 (S)	≤ 0,25 (S)	≤ 1 (S)	≤ 1 (S)	≤ 0,06 (S)	≤ 0,5 (S)	≥ 256 (R)	≤ 0,5 (S)	≤ 20 (S)
SSM27L	2018-05-22	NA	LCR	Klebsiella pneumoniae	≤ 2 (S)	≤ 4 (S)	≤ 0,25 (S)	≤ 0,12 (S)	≤ 0,12 (S)	≤ 0,25 (S)	≤ 1 (S)	≤ 1 (S)	≤ 0,06 (S)	≤ 0,5 (S)	≥ 256 (R)	≤ 0,5 (S)	≤ 20 (S)
SSM51	2018-05-22	NA	Blood	Klebsiella pneumoniae	≤ 2 (S)	≤ 4 (S)	≤ 0,25 (S)	≤ 0,12 (S)	≤ 0,12 (S)	≤ 0,25 (S)	≤ 1 (S)	≤ 1 (S)	≤ 0,06 (S)	≤ 0,5 (S)	≥ 256 (R)	≤ 0,5 (S)	≤ 20 (S)
SSM52A*	2018-05-22	NA	Blood	Klebsiella pneumoniae	≥ 32 (R)	≤ 4 (S)	≥ 64 (R)	8 (R)	≤ 0,12 (S)	≤ 0,25 (S)	≤ 1 (S)	≤ 1 (S)	≥ 4 (R)	≤ 0,5 (S)	≤ 0,16 (S)	≤ 0,5 (S)	≥ 320 (R)
SSM52B*	2018-05-22	NA	Blood	Klebsiella pneumoniae	≥ 32 (R)	32 (R)	16 (R)	8 (R)	≤ 0,12 (S)	≤ 0,25 (S)	≤ 1 (S)	≥ 16 (R)	≤ 0,06 (S)	≤ 0,5 (S)	≤ 0,16 (S)	≤ 0,5 (S)	≥ 320 (R)
SSM54A	2018-05-22	NA	Blood	Klebsiella pneumoniae	≥ 32 (R)	16 (R)	≥ 64 (R)	32 (R)	≤ 0,12 (S)	≤ 0,25 (S)	4 (S)	≥ 16 (R)	≥ 4 (R)	≤ 0,5 (S)	32 (S)	≤ 0,5 (S)	≥ 320 (R)
SSM54C	2018-05-22	NA	Blood	Klebsiella pneumoniae	≥ 32 (R)	8 (S)	≥ 64 (R)	32 (R)	≤ 0,12 (S)	≤ 0,25 (S)	4 (S)	≥ 16 (R)	≥ 4 (R)	≤ 0,5 (S)	32 (S)	≤ 0,5 (S)	≥ 320 (R)
SSM55	2018-05-22	NA	Blood	Klebsiella pneumoniae	≥ 32 (R)	16 (R)	≥ 64 (R)	32 (R)	≤ 0,12 (S)	≤ 0,25 (S)	4 (S)	≥ 16 (R)	≥ 4 (R)	≤ 0,5 (S)	≤ 0,16 (S)	≤ 0,5 (S)	≥ 320 (R)
SSM56*	2018-05-23	Medicine	Blood	Klebsiella pneumoniae	≤ 2 (S)	≤ 4 (S)	≤ 0,25 (S)	≤ 0,12 (S)	≤ 0,12 (S)	≤ 0,25 (S)	≤ 1 (S)	≤ 1 (S)	≤ 0,06 (S)	≤ 0,5 (S)	≥ 256 (R)	≤ 0,5 (S)	≤ 20 (S)
SSM57A	2018-05-23	Medicine	Blood	Klebsiella pneumoniae	≤ 2 (S)	≤ 4 (S)	≤ 0,25 (S)	≤ 0,12 (S)	≤ 0,12 (S)	≤ 0,25 (S)	≤ 1 (S)	≤ 1 (S)	≤ 0,06 (S)	≤ 0,5 (S)	≤ 0,16 (S)	≤ 0,5 (S)	≤ 20 (S)
SSM59A	2018-05-31	Gynecology and Obstetrics	Blood	Klebsiella pneumoniae	≥ 32 (R)	64 (R)	≥ 64 (R)	32 (R)	≤ 0,12 (S)	≤ 0,25 (S)	2 (S)	≥ 16 (R)	≤ 0,06 (S)	≤ 0,5 (S)	≤ 0,16 (S)	≤ 0,5 (S)	≥ 320 (R)
SSM77	2018-06-01	NA	Blood	Klebsiella pneumoniae	≥ 32 (R)	32 (R)	≥ 64 (R)	32 (R)	≤ 0,12 (S)	≤ 0,25 (S)	4 (S)	≥ 16 (R)	≥ 4 (R)	1 (S)	64 (R)	≤ 0,5 (S)	≥ 320 (R)
SSM90*	2018-06-05	Pediatric	Blood	Klebsiella oxytoca	≥ 32 (R)	≤ 4 (S)	≥ 64 (R)	16 (R)	≤ 0,12 (S)	≤ 0,25 (S)	4 (S)	≥ 16 (R)	≤ 0,06 (S)	≤ 0,5 (S)	≥ 256 (R)	≤ 0,5 (S)	≥ 320 (R)
SSM85*	2018-06-11	Medicine	Blood	Klebsiella pneumoniae	≥ 32 (R)	32 (R)	≥ 64 (R)	32 (R)	≤ 0,12 (S)	≤ 0,25 (S)	4 (S)	≥ 16 (R)	≥ 4 (R)	≤ 0,5 (S)	≤ 0,16 (S)	≤ 0,5 (S)	≥ 320 (R)
SSM80	2018-06-12	NA	Blood	Klebsiella pneumoniae	≥ 32 (R)	16 (R)	≥ 64 (R)	32 (R)	≤ 0,12 (S)	≤ 0,25 (S)	4 (S)	≥ 16 (R)	≥ 4 (R)	≤ 0,5 (S)	≤ 0,16 (S)	≤ 0,5 (S)	≥ 320 (R)
SSM79*	2018-06-14	Pediatric	Blood	Klebsiella pneumoniae	≥ 32 (R)	16 (R)	≥ 64 (R)	32 (R)	≤ 0,12 (S)	≤ 0,25 (S)	4 (S)	≥ 16 (R)	≥ 4 (R)	≤ 0,5 (S)	≤ 0,16 (S)	≤ 0,5 (S)	≥ 320 (R)
SSM58	2018-06-18	NA	Blood	Klebsiella pneumoniae	≥ 32 (R)	16 (R)	≥ 64 (R)	≥ 64 (R)	≤ 0,12 (S)	≤ 0,25 (S)	4 (S)	≥ 16 (R)	≥ 4 (R)	≤ 0,5 (S)	32 (S)	≤ 0,5 (S)	≥ 320 (R)
SSM26 _1P	2018-06-19	Pediatric	Pus	Klebsiella pneumoniae	≥ 32 (R)	8 (S)	≥ 64 (R)	16 (R)	≤ 0,12 (S)	≤ 0,25 (S)	4 (S)	≥ 16 (R)	1 (R)	≤ 0,5 (S)	≤ 0,16 (S)	≤ 0,5 (S)	≥ 320 (R)
SSM10P*	2018-06-27	NA	Pus	Klebsiella pneumoniae	≥ 32 (R)	16 (R)	≥ 64 (R)	32 (R)	≤ 0,12 (S)	≤ 0,25 (S)	4 (S)	≥ 16 (R)	≥ 4 (R)	≤ 0,5 (S)	32 (S)	≤ 0,5 (S)	≥ 320 (R)
SSM4P	2018-06-27	NA	Pus	Klebsiella pneumoniae	≥ 32 (R)	32 (R)	≤ 0,25 (S)	0,25 (S)	≤ 0,12 (S)	≤ 0,25 (S)	4 (S)	≤ 1 (S)	≥ 4 (R)	≤ 0,5 (S)	≤ 0,16 (S)	≤ 0,5 (S)	≥ 320 (R)
SSM63*	2018-06-27	Pediatric	Blood	Klebsiella pneumoniae	≥ 32 (R)	≤ 4 (S)	≤ 0,25 (S)	≤ 0,12 (S)	≤ 0,12 (S)	≤ 0,25 (S)	4 (S)	≤ 1 (S)	≤ 0,06 (S)	≤ 0,5 (S)	64 (R)	≤ 0,5 (S)	≤ 20 (S)
SSM64*	2018-06-27	Pediatric	Blood	Klebsiella pneumoniae	≥ 32 (R)	≥ 128 (R)	≥ 64 (R)	32 (R)	≤ 0,12 (S)	≤ 0,25 (S)	4 (S)	≥ 16 (R)	≥ 4 (R)	≤ 0,5 (S)	≤ 0,16 (S)	≤ 0,5 (S)	≥ 320 (R)
SSM65	2018-06-27	NA	Blood	Klebsiella pneumoniae	≤ 2 (S)	≤ 4 (S)	≤ 0,25 (S)	≤ 0,12 (S)	≤ 0,12 (S)	≤ 0,25 (S)	≤ 1 (S)	≤ 1 (S)	≤ 0,06 (S)	≤ 0,5 (S)	32 (S)	≤ 0,5 (S)	≤ 20 (S)
SSM73*	2018-06-27	Medicine	Blood	Klebsiella pneumoniae	≥ 32 (R)	16 (R)	≥ 64 (R)	32 (R)	≤ 0,12 (S)	≤ 0,25 (S)	4 (S)	≥ 16 (R)	≥ 4 (R)	1 (S)	64 (R)	≤ 0,5 (S)	≥ 320 (R)
SSM12P	2018-06-28	Medicine	Pus	Klebsiella pneumoniae	≥ 32 (R)	16 (R)	≥ 64 (R)	32 (R)	≤ 0,12 (S)	≤ 0,25 (S)	4 (S)	≥ 16 (R)	≥ 4 (R)	≤ 0,5 (S)	64 (R)	≤ 0,5 (S)	≥ 320 (R)
SSM69	2018-06-28	Medicine	Blood	Klebsiella pneumoniae	≥ 32 (R)	16 (R)	≥ 64 (R)	32 (R)	≤ 0,12 (S)	≤ 0,25 (S)	4 (S)	≥ 16 (R)	≥ 4 (R)	1 (S)	64 (R)	≤ 0,5 (S)	≥ 320 (R)
SSM20P	2018-07-10	Medicine	Pus	Klebsiella pneumoniae	≥ 32 (R)	64 (R)	≥ 64 (R)	32 (R)	≤ 0,12 (S)	≤ 0,25 (S)	4 (S)	≥ 16 (R)	≥ 4 (R)	≤ 0,5 (S)	≤ 0,16 (S)	≤ 0,5 (S)	≥ 320 (R)
SSM114*	2018-07-17	Pediatric	Blood	Klebsiella pneumoniae	≥ 32 (R)	≥ 128 (R)	≥ 64 (R)	32 (R)	≤ 0,12 (S)	≤ 0,25 (S)	4 (S)	≥ 16 (R)	≥ 4 (R)	≤ 0,5 (S)	≤ 0,16 (S)	≤ 0,5 (S)	≥ 320 (R)
SSM112	2018-07-19	NA	Blood	Klebsiella pneumoniae	≥ 32 (R)	32 (R)	≥ 64 (R)	16 (R)	≤ 0,12 (S)	≤ 0,25 (S)	4 (S)	≥ 16 (R)	≥ 4 (R)	≤ 0,5 (S)	≤ 0,16 (S)	≤ 0,5 (S)	≥ 320 (R)
SSM115	2018-07-19	NA	Blood	Klebsiella pneumoniae	≥ 32 (R)	16 (R)	≥ 64 (R)	32 (R)	≤ 0,12 (S)	≤ 0,25 (S)	4 (S)	≥ 16 (R)	≥ 4 (R)	≤ 0,5 (S)	≤ 0,16 (S)	≤ 0,5 (S)	≥ 320 (R)
SSM113	2018-07-20	NA	Blood	Klebsiella pneumoniae	≥ 32 (R)	16 (R)	≥ 64 (R)	≥ 64 (R)	≤ 0,12 (S)	≤ 0,25 (S)	4 (S)	≥ 16 (R)	≥ 4 (R)	1 (S)	32 (S)	≤ 0,5 (S)	≥ 320 (R)
SSM58P*	2018-07-20	Medicine	Pus	Klebsiella pneumoniae	≥ 32 (R)	≥ 128 (R)	≥ 64 (R)	≥ 64 (R)	≤ 0,12 (S)	≤ 0,25 (S)	≤ 1 (S)	≥ 16 (R)	≥ 4 (R)	≥ 8 (R)	32 (S)	≤ 0,5 (S)	≤ 20 (S)
Abbreviations: AMC, amoxillicin-clavulanic acid; TZP, piperacillin-tazobactam; CTX, cefotaxime, CAZ, ceftazidime; ETP, ertapenem; MEM, meropenem; AMK, amikacin; GEN, gentamicin; CIP, ciprofloxacin; TGC, tigecycline; FOF, fosfomycin; CST, colistin; SXT, trimethoprim-sulfamethoxazole; R, resistant; I, intermediate; S, susceptible.
* sequenced isolates

## Sheet: Table S1b
Table S1b: Mutations of ompK36/ompK37 and acrR associated to different antimicrobial resistance among sequenced Klebsiella isolates
	Potential contribution to increased resistance to carbapenem						Potential contribution to increased resistance to cephalosporins																				Potential contribution to increased resistance to fluoroquiniolones
		OmpK37			OmpK36		OmpK36																				AcrR
		I70M	I128M	N230G	A217S	N218H	N49S	L59V	T86V	S89T	D91K	A93S	L191Q	F207W	Q227N	L229V	E232R	H235D	T254S	A183S	F198Y	F207Y	L228V	D224E	L191S	T184P	P161R	G164A	F172S	R173G	L195V	F197I	K201M
	SSM114
	SSM85
	SSM79
	SSM73
	SSM64
	SSM63
	SSM58P
	SSM56P
	SSM56
	SSM52B
	SSM52A
	SSM37
	SSM35
	SSM25L
	SSM10P
	SSM90
			present

## Sheet: Table S1c
Table S1c. Molecular caracterization of virulence factors in Klebsiella isolates
Species	Isolate	Contig_count	N50	Largest_contig	ST	Virulence_score	Yersiniabactin	YbST	Colibactin	CbST	Aerobactin	AbST	Salmochelin	SmST	rmpADC locus	rmpA2	O_locus	predicted O type	wzi	K_locus	predicted capsule type	ybtS	ybtX	ybtQ	ybtP	ybtA	irp2	irp1	ybtU	ybtT	ybtE	fyuA	clbA	clbB	clbC	clbD	clbE	clbF	clbG	clbH	clbI	clbL	clbM	clbN	clbO	clbP	clbQ
K. pneumoniae	SSM10P	200	173822	547145	ST985	1	ybt 16; ICEKp12	277	-	0	-	0	-	0	-	-	O1/O2v2	O1	wzi39	KL39	K39	6	15	5	4	11	33	23	2	11	4	2	-	-	-	-	-	-	-	-	-	-	-	-	-	-	-
K. pneumoniae	SSM52A	3341	56655	180600	ST831	1	ybt 9; ICEKp3	0	-	0	-	0	-	0	-	-	O1/O2v1	O1	wzi18	KL18	K18	5	19*	6	55*	1	16	126*	9	5	5*	55	-	-	-	-	-	-	-	-	-	-	-	-	-	-	-
K. pneumoniae	SSM52B	5937	32803	137544	ST831	1	ybt 9; ICEKp3	0	-	0	-	0	-	0	-	-	O1/O2v1	O1	wzi18	KL18	K18	5	19*	6	55*	1	16	126*	9	5	5*	55	-	-	-	-	-	-	-	-	-	-	-	-	-	-	-
K. pneumoniae	SSM73	303	76681	267721	ST711	1	ybt 9; ICEKp3	183-2LV	-	0	-	0	-	0	-	-	O1/O2v2	O1	wzi303	KL54	K54	5	11	6	5	1	25*	37*	9	5	5	11	-	-	-	-	-	-	-	-	-	-	-	-	-	-	-
K. pneumoniae	SSM37	4944	89516	316245	ST607	1	ybt 14; ICEKp5 incomplete	131-4LV	-	0	-	0	-	0	-	-	O1/O2v1	O1	wzi133	KL25	K25	4	4	5	4	1	27	184*	12*	4	4	2	-	-	-	-	-	-	-	-	-	-	-	-	-	-	-
K. pneumoniae	SSM114	485	165126	262957	ST607	1	ybt 14; ICEKp5	131-4LV	-	0	-	0	-	0	-	-	O1/O2v1	O1	wzi133	KL25	K25	4	4	5	4	1	27	184*	2*	4	4	2	-	-	-	-	-	-	-	-	-	-	-	-	-	-	-
K. pneumoniae	SSM56P	294	153340	287344	ST607	1	ybt 14; ICEKp5	131-4LV	-	0	-	0	-	0	-	-	O1/O2v1	O1	wzi133	KL25	K25	4	4	5	4	1	27	184*	2*	4	4	2	-	-	-	-	-	-	-	-	-	-	-	-	-	-	-
K. pneumoniae	SSM64	665	147111	285644	ST607	1	ybt 14; ICEKp5	131-4LV	-	0	-	0	-	0	-	-	O1/O2v1	O1	wzi133	KL25	K25	4	4	5	4	1	27	184*	2*	4	4	2	-	-	-	-	-	-	-	-	-	-	-	-	-	-	-
K. pneumoniae	SSM85	4091	57350	173311	ST48	1	ybt 14; ICEKp5	131-5LV	-	0	-	0	-	0	-	-	O1/O2v1	O1	wzi62	KL62	K62	4	4	5	4	1	27	184*	2*	4	4*	2	-	-	-	-	-	-	-	-	-	-	-	-	-	-	-
K. pneumoniae	SSM58P	186	219320	592186	ST394	0	-	0	-	0	-	0	-	0	-	-	O1/O2v2	O2afg	wzi59	KL3	K3	-	-	-	-	-	-	-	-	-	-	-	-	-	-	-	-	-	-	-	-	-	-	-	-	-	-
K. pneumoniae	SSM56	5692	56470	247530	ST23	5	ybt 1; ICEKp10	47	clb 2	29-1LV	iuc 1	1	iro 1	2	rmp1 (KpVP-1)		O1/O2v2	O1	wzi1	KL1	K1	2	2	2	2	2	6	6	2	2	2	2	2	2	2	2	2	2	2	3*	2	2	2	2	2	2	2
K. pneumoniae	SSM25L	211	162229	429484	ST23	5	ybt 1; ICEKp10	47	clb 2	29-1LV	iuc 1	1	iro 1	2	rmp1 (KpVP-1) truncated	rmpA2_6*, 47%	O1/O2v2	O1	wzi1	KL1	K1	2	2	2	2	2	6	6	2	2	2	2	2	2	2	2	2	2	2	3*	2	2	2	2	2	2	2
K. pneumoniae	SSM63	283	250685	653229	ST17	0	-	0	-	0	-	0	-	0	-	-	O5	O5	0	KL25	K25	-	-	-	-	-	-	-	-	-	-	-	-	-	-	-	-	-	-	-	-	-	-	-	-	-	-
K. pneumoniae	SSM79	5088	50899	188935	ST14	1	ybt 9; ICEKp3	183-1LV	-	0	-	0	-	0	-	-	O1/O2v1	O1	wzi2	KL2	K2	5	11	6	5	1	25	37	9	5*	5	11	-	-	-	-	-	-	-	-	-	-	-	-	-	-	-
K. pneumoniae	SSM35	272	185593	353321	ST13	1	ybt 10; ICEKp4	21-1LV	-	0	-	0	-	0	-	-	O1/O2v2	1	wzi40	KL3	K3	16	12	4	3	3	238	54*	3	10	9	129	-	-	-	-	-	-	-	-	-	-	-	-	-	-	-
K. oxytoca	SS90	244	217570	512085	*ee10	1	ybt unknown	0	-	0	-	0	-	0	-	-	O1/O2v1	O1	0	KL29	K29	unknown	unknown	unknown	unknown	unknown	-	-	-	-	-	-	-	-	-	-	-	-	-	-	-	-	-	-	-	-	-
